# Supplementary material for: Effects of an L-Leucine-Rich Diet on Liver and Kidneys in a Doxorubicin Toxicity Model
Source: Life (Basel). 2023 Aug 29;13(9):1823. doi: 10.3390/life13091823 (PMC10532802; doi:10.3390/life13091823)
Supplement: Supplementary file 1 [file life-13-01823-s001.zip]

Archive with 1 entries (1 files):
- life-2503203-supplementary.pdf
